# Supplementary material for: The Complete Mitochondrial Genome of the Dioscorea opposita Thunb. cv. Tiegun, a Traditional Medicinal and Edible Crop
Source: Biology (Basel). 2026 Jan 12;15(2):133. doi: 10.3390/biology15020133 (PMC12837428; doi:10.3390/biology15020133)
Supplement: Supplementary file 1 [file biology-15-00133-s001.zip › biology-3986964-Supplemetary tables-1228.xls]

## Sheet: Table S1
Table S1. Relative synonymous codon use of codons by individual amino acids in the Tiegun Yam mitochondrial genome
Ala	GCU	GCA	GCC	GCG
	1.64	0.92	0.92	0.52
Arg	AGA	CGA	CGU	CGG	AGG	CGC
	1.45	1.28	1.22	0.75	0.72	0.58
Asn	AAU	AAC
	1.37	0.63
Asp	GAU	GAC
	1.37	0.63
Cys	UGU	UGC
	1.16	0.84
End	UAA	UGA	UAG
	1.63	0.86	0.51
Gln	CAA	CAG
	1.54	0.46
Glu	GAA	GAG
	1.38	0.62
Gly	GGA	GGU	GGG	GGC
	1.46	1.31	0.74	0.49
His	CAU	CAC
	1.53	0.47
Ile	AUU	AUA	AUC
	1.32	0.85	0.83
Leu	UUA	CUU	UUG	CUA	CUC	CUG
	1.36	1.29	1.24	0.88	0.64	0.59
Lys	AAA	AAG
	1.1	0.9
Met	AUG
	1
Phe	UUU	UUC
	1.16	0.84
Pro	CCU	CCA	CCC	CCG
	1.38	1.17	0.79	0.66
Ser	UCU	UCA	UCC	AGU	UCG	AGC
	1.42	1.17	0.97	0.96	0.88	0.6
Thr	ACU	ACC	ACA	ACG
	1.31	1.03	1.01	0.66
Trp	UGG
	1
Tyr	UAU	UAC
	1.53	0.47
Val	GUA	GUU	GUG	GUC
	1.21	1.16	0.89	0.74

## Sheet: Table S2
Table S2. SSRs in the mitochondrial genome of Tiegun Yam chr1
Mitochondrial genome	SSR nr.	SSR type	SSR	size	start	end
contig1	1	p4	(CTTT)3	12	2517	2528
contig1	2	p3	(AGA)4	12	6012	6023
contig1	3	p2	(TA)7	14	7535	7548
contig1	4	p1	(A)10	10	11159	11168
contig1	5	p4	(CACC)3	12	11856	11867
contig1	6	p4	(ACAA)3	12	12184	12195
contig1	7	p2	(TA)5	10	14384	14393
contig1	8	p1	(T)11	11	18356	18366
contig1	9	p5	(CTATC)3	15	18969	18983
contig1	10	p1	(A)12	12	20897	20908
contig1	11	p4	(CTGT)3	12	25943	25954
contig1	12	p1	(A)10	10	26598	26607
contig1	13	p4	(AAGA)3	12	26692	26703
contig1	14	p1	(G)14	14	27571	27584
contig1	15	p4	(GCCG)3	12	30789	30800
contig1	16	p4	(GAAA)3	12	30807	30818
contig1	17	p1	(A)10	10	31871	31880
contig1	18	p4	(GTCT)3	12	33755	33766
contig1	19	p4	(CTTT)4	16	33786	33801
contig1	20	p4	(CTTT)4	16	33819	33834
contig1	21	p1	(T)12	12	46448	46459
contig1	22	p5	(AGAGA)4	20	47127	47146
contig1	23	p1	(A)10	10	48486	48495
contig1	24	p2	(GT)6	12	49017	49028
contig1	25	p1	(A)12	12	53145	53156
contig1	26	p4	(TAGA)3	12	53487	53498
contig1	27	p2	(GA)5	10	53665	53674
contig1	28	p4	(ATTC)3	12	55743	55754
contig1	29	p2	(AT)5	10	64605	64614
contig1	30	p2	(TA)6	12	74311	74322
contig1	31	p1	(T)14	14	76314	76327
contig1	32	p2	(AT)5	10	77046	77055
contig1	33	p1	(A)11	11	77595	77605
contig1	34	p3	(GAA)4	12	78098	78109
contig1	35	p4	(TCTT)3	12	80213	80224
contig1	36	p3	(CTC)4	12	81030	81041
contig1	37	p5	(TTTCT)4	20	82969	82988
contig1	38	p4	(CTCC)3	12	84450	84461
contig1	39	p2	(CT)5	10	84617	84626
contig1	40	p1	(A)10	10	85241	85250
contig1	41	p1	(T)10	10	87382	87391
contig1	42	p1	(C)13	13	87702	87714
contig1	43	p3	(TAA)4	12	91633	91644
contig1	44	p1	(T)10	10	92259	92268
contig1	45	p1	(A)10	10	93539	93548
contig1	46	p4	(CTAG)3	12	96699	96710
contig1	47	p2	(TC)5	10	99623	99632
contig1	48	p2	(CT)5	10	102983	102992
contig1	49	p1	(T)15	15	104364	104378
contig1	50	p4	(TTAG)3	12	104377	104388
contig1	51	p2	(TA)7	14	105064	105077
contig1	52	p1	(A)11	11	106757	106767
contig1	53	p1	(A)11	11	107218	107228
contig1	54	p1	(A)12	12	118302	118313
contig1	55	p3	(TAC)4	12	118569	118580
contig1	56	p1	(T)14	14	119288	119301
contig1	57	p1	(A)10	10	119380	119389
contig1	58	p1	(A)14	14	121301	121314
contig1	59	p1	(T)11	11	123581	123591
contig1	60	p6	(TATTAG)3	18	127018	127035
contig1	61	p1	(T)11	11	130646	130656
contig1	62	p6	(ATAGCA)3	18	131198	131215
contig1	63	p1	(A)10	10	132027	132036
contig1	64	p1	(T)15	15	132712	132726
contig1	65	p1	(A)11	11	137114	137124
contig1	66	p4	(CTTC)3	12	138651	138662
contig1	67	p4	(AATG)3	12	139273	139284
contig1	68	p1	(T)14	14	140418	140431
contig1	69	p1	(T)10	10	142451	142460
contig1	70	p2	(TC)5	10	144770	144779
contig1	71	p5	(ACTTT)3	15	144969	144983
contig1	72	p1	(T)10	10	145103	145112
contig1	73	p1	(A)10	10	149789	149798
contig1	74	p1	(T)12	12	151186	151197
contig1	75	p3	(AGA)4	12	151249	151260
contig1	76	p1	(T)12	12	151599	151610
contig1	77	p3	(TAG)4	12	155662	155673
contig1	78	p1	(A)10	10	157498	157507
contig1	79	p1	(A)11	11	158920	158930
contig1	80	p2	(AT)11	22	164900	164921
contig1	81	p1	(T)10	10	168329	168338
contig1	82	p4	(TGAT)3	12	168877	168888
contig1	83	p3	(TCT)4	12	169660	169671
contig1	84	p4	(CTTT)3	12	172004	172015
contig1	85	p4	(AGCT)3	12	174291	174302
contig1	86	p4	(GGTC)3	12	174910	174921
contig1	87	p4	(AAAG)3	12	176424	176435
contig1	88	p4	(TGCT)3	12	179249	179260
contig1	89	p3	(CAG)4	12	181555	181566
contig1	90	p4	(GAAA)3	12	182775	182786
contig1	91	p1	(T)15	15	185962	185976
contig1	92	p2	(AT)5	10	186723	186732
contig1	93	p1	(A)10	10	187596	187605
contig1	94	p2	(GT)6	12	188127	188138
contig1	95	p1	(A)12	12	192255	192266
contig1	96	p4	(TAGA)3	12	192597	192608
contig1	97	p2	(GA)5	10	192775	192784
contig1	98	p4	(ATTC)3	12	194853	194864
contig1	99	p2	(AT)5	10	203715	203724
contig1	100	p1	(T)10	10	212007	212016
contig1	101	p3	(TTA)4	12	212253	212264
contig1	102	p1	(T)17	17	213482	213498
contig1	103	p1	(A)10	10	214222	214231
contig1	104	p4	(GCTA)3	12	215815	215826
contig1	105	p3	(AAC)5	15	218086	218100
contig1	106	p2	(TC)6	12	219750	219761
contig1	107	p2	(AG)7	14	219769	219782
contig1	108	p1	(A)11	11	222212	222222
contig1	109	p1	(T)16	16	223408	223423
contig1	110	p4	(AAGA)3	12	226667	226678
contig1	111	p1	(A)11	11	227101	227111
contig1	112	p2	(AT)8	16	231864	231879
contig1	113	p5	(TTAAA)3	15	235745	235759
contig1	114	p4	(AGAA)3	12	239940	239951
contig1	115	p1	(A)13	13	243468	243480
contig1	116	p3	(AAG)4	12	243803	243814
contig1	117	p5	(TATAG)5	25	244495	244519
contig1	118	p4	(TAGT)3	12	244859	244870
contig1	119	p1	(A)11	11	245555	245565
contig1	120	p2	(TA)5	10	247060	247069
contig1	121	p3	(CTT)4	12	249008	249019
contig1	122	p1	(T)13	13	253365	253377
contig1	123	p1	(A)12	12	254460	254471
contig1	124	p1	(A)12	12	255149	255160
contig1	125	p4	(GAAA)3	12	258209	258220
contig1	126	p3	(GAA)4	12	265573	265584
contig1	127	p5	(TCTTT)3	15	265951	265965
contig1	128	p1	(A)10	10	267872	267881
contig1	129	p1	(A)10	10	268482	268491
contig1	130	p1	(T)10	10	268818	268827
contig1	131	p4	(AGCA)3	12	270924	270935
contig1	132	p3	(TGC)4	12	272198	272209
contig1	133	p4	(GACC)3	12	272816	272827
contig1	134	p1	(T)13	13	274176	274188

## Sheet: Table S3
Table S3. SSRs in the mitochondrial genome of Tiegun Yam chr2
Mitochondrial genome	SSR nr.	SSR type	SSR	size	start	end
contig2	1	p5	(TAGTT)3	15	644	658
contig2	2	p4	(TATT)3	12	5663	5674
contig2	3	p1	(T)12	12	6838	6849
contig2	4	p4	(GAAT)3	12	7163	7174
contig2	5	p4	(ATAA)3	12	10980	10991
contig2	6	p2	(TA)5	10	11005	11014
contig2	7	p1	(T)14	14	11497	11510
contig2	8	p4	(TTAA)3	12	11593	11604
contig2	9	p1	(A)13	13	11722	11734
contig2	10	p1	(A)10	10	16120	16129
contig2	11	p1	(A)10	10	16286	16295
contig2	12	p2	(AG)5	10	16546	16555
contig2	13	p4	(ACAA)3	12	16741	16752
contig2	14	p6	(TACTAA)3	18	18068	18085
contig2	15	p2	(CT)5	10	18393	18402
contig2	16	p2	(AT)5	10	20694	20703
contig2	17	p2	(AT)5	10	22985	22994
contig2	18	p1	(T)11	11	24241	24251
contig2	19	p5	(TCTTA)4	20	26039	26058
contig2	20	p1	(T)10	10	27070	27079
contig2	21	p1	(T)10	10	27628	27637
contig2	22	p5	(TATAG)4	20	29504	29523
contig2	23	p4	(CAGG)3	12	40424	40435
contig2	24	p1	(A)10	10	43851	43860
contig2	25	p2	(TA)8	16	43928	43943
contig2	26	p1	(A)10	10	47100	47109
contig2	27	p3	(CTA)6	18	50377	50394
contig2	28	p4	(TTTG)3	12	51289	51300
contig2	29	p1	(A)11	11	51605	51615
contig2	30	p5	(CAATT)3	15	58879	58893
contig2	31	p1	(T)10	10	59899	59908
contig2	32	p1	(A)11	11	61031	61041
contig2	33	p4	(GGGT)3	12	61183	61194
contig2	34	p4	(CTTT)3	12	61774	61785
contig2	35	p1	(A)10	10	62547	62556
contig2	36	p1	(T)10	10	63295	63304
contig2	37	p4	(AAAG)5	20	63595	63614
contig2	38	p5	(TCTTT)3	15	69140	69154
contig2	39	p1	(A)10	10	70123	70132
contig2	40	p1	(A)13	13	77210	77222

## Sheet: Table S4
Table S4. SSRs in the mitochondrial genome of Tiegun Yam chr3
Mitochondrial genome	SSR nr.	SSR type	SSR	size	start	end
contig3	1	p1	(T)11	11	3854	3864
contig3	2	p5	(TTCTA)3	15	4759	4773
contig3	3	p4	(TTAT)3	12	5103	5114
contig3	4	p2	(AT)5	10	6673	6682
contig3	5	p2	(AT)14	28	7155	7182
contig3	6	p5	(AACAA)3	15	7257	7271
contig3	7	p1	(A)11	11	9966	9976
contig3	8	p1	(A)10	10	17470	17479
contig3	9	p2	(GA)5	10	19760	19769
contig3	10	p2	(AG)5	10	22628	22637
contig3	11	p1	(A)11	11	23975	23985
contig3	12	p3	(ATA)4	12	27423	27434
contig3	13	p1	(T)10	10	28465	28474
contig3	14	p4	(TCTT)3	12	28788	28799
contig3	15	p4	(CCAT)3	12	30563	30574
contig3	16	p2	(AT)6	12	31042	31053
contig3	17	p1	(A)13	13	33744	33756
contig3	18	p3	(CAT)4	12	34300	34311
contig3	19	p6	(ATGAAA)3	18	35123	35140
contig3	20	p5	(AAAGC)3	15	36395	36409
contig3	21	p4	(TTTC)3	12	37006	37017
contig3	22	p1	(A)11	11	40694	40704
contig3	23	p1	(T)10	10	41947	41956
contig3	24	p2	(AT)7	14	42065	42078
contig3	25	p2	(TC)6	12	43159	43170
contig3	26	p4	(AAAG)3	12	43306	43317
contig3	27	p1	(A)11	11	44462	44472
contig3	28	p5	(ACGCA)3	15	44680	44694
contig3	29	p3	(TAG)4	12	46342	46353
contig3	30	p1	(A)11	11	47985	47995
contig3	31	p1	(A)11	11	48076	48086
contig3	32	p2	(TA)5	10	50128	50137
contig3	33	p2	(TC)5	10	52888	52897
contig3	34	p1	(T)10	10	58998	59007
contig3	35	p1	(T)10	10	62388	62397
contig3	36	p4	(ATCA)3	12	63852	63863
contig3	37	p1	(A)11	11	63983	63993
contig3	38	p2	(TA)8	16	64461	64476
contig3	39	p1	(A)13	13	67042	67054

## Sheet: Table S5
Table S5. SSRs in the mitochondrial genome of Tiegun Yam chr4
Mitochondrial genome	SSR nr.	SSR type	SSR	size	start	end
contig4	1	p1	(T)11	11	2828	2838
contig4	2	p1	(A)12	12	5693	5704
contig4	3	p1	(T)12	12	8632	8643
contig4	4	p4	(GGCG)3	12	9617	9628
contig4	5	p4	(GCTA)3	12	10386	10397
contig4	6	p1	(A)15	15	12403	12417
contig4	7	p1	(T)12	12	13958	13969
contig4	8	p1	(T)15	15	17496	17510
contig4	9	p3	(CTG)4	12	18147	18158
contig4	10	p1	(A)12	12	20141	20152
contig4	11	p2	(AT)11	22	21495	21516
contig4	12	p1	(A)11	11	22328	22338
contig4	13	p2	(TA)5	10	25105	25114
contig4	14	p2	(TG)5	10	25638	25647
contig4	15	p2	(GA)7	14	25951	25964
contig4	16	p1	(T)10	10	26529	26538
contig4	17	p6	(ATAGTA)3	18	28307	28324
contig4	18	p5	(ACTAT)3	15	28719	28733
contig4	19	p4	(AGAA)3	12	29162	29173
contig4	20	p3	(GTC)4	12	29588	29599
contig4	21	p1	(A)16	16	29887	29902
contig4	22	p1	(T)10	10	31422	31431
contig4	23	p5	(TTTGA)3	15	31518	31532
contig4	24	p5	(ACTTA)3	15	31894	31908
contig4	25	p2	(AT)6	12	33391	33402
contig4	26	p6	(TATATT)3	18	33398	33415
contig4	27	p2	(CT)5	10	33838	33847
contig4	28	p4	(TGTC)3	12	37936	37947
contig4	29	p1	(T)12	12	39974	39985
contig4	30	p1	(T)10	10	41894	41903
contig4	31	p1	(A)10	10	43474	43483
contig4	32	p4	(TAAG)3	12	49567	49578

## Sheet: Table S6
Table S6. Tandem repeat sequences in the mitochondrial genome of Tiegun Yam chr1
Indices	Period	Copy	Consensus	Percent	Percent	Score	A	C	G	T	Entropy
	Size	Number	Size	Matches	Indels						(0-2)
33786--33854	33	2.3	31	85	12	90	0	21	13	65	1.26
33890--33938	24	2	24	100	0	98	26	16	8	48	1.73
33890--33946	24	2.4	24	91	5	80	26	17	8	47	1.77
86828--86855	14	2	14	100	0	56	57	0	21	21	1.41
244495--244520	5	5.2	5	100	0	52	38	0	19	42	1.51
263171--263225	21	2.6	22	74	11	60	21	16	27	34	1.95

## Sheet: Table S7
Table S7. Tandem repeat sequences in the mitochondrial genome of Tiegun Yam chr2
Indices	Period	Copy	Consensus	Percent	Percent	Score	A	C	G	T	Entropy
	Size	Number	Size	Matches	Indels						(0-2)
82154--82179	13	2	13	100	0	52	23	15	30	30	1.95

## Sheet: Table S8
Table S8. Tandem repeat sequences in the mitochondrial genome of Tiegun Yam chr3
Indices	Period	Copy	Consensus	Percent	Percent	Score	A	C	G	T	Entropy
	Size	Number	Size	Matches	Indels						(0-2)
7155--7182	2	14	2	100	0	56	50	0	0	50	1
38879--38967	42	2.1	42	100	0	178	52	15	21	10	1.72

## Sheet: Table S9
Table S9. Tandem repeat sequences in the mitochondrial genome of Tiegun Yam chr4
Indices	Period	Copy	Consensus	Percent	Percent	Score	A	C	G	T	Entropy
	Size	Number	Size	Matches	Indels						(0-2)
27522--27547	12	2.2	12	100	0	52	69	0	0	30	0.89

## Sheet: Table S10
Table S10. Dispersed repeat sequences in the mitochondrial genome of Tiegun Yam chr1
The repeat length of the first part	The starting site of the first part	Matching direction	The repeat length of the second part	The starting site of the second part	Interval distance of repeats	E-value
276	57235	P	276	175459	0	1.51e-156
276	175459	P	276	196345	0	1.51e-156
80	45754	P	80	87241	-1	3.66e-36
62	28469	P	62	140645	-1	1.95e-25
67	86347	P	67	140224	-3	1.32e-24
56	143278	P	56	216554	0	4.29e-24
53	59151	P	53	66285	0	2.75e-22
53	59151	P	53	205395	0	2.75e-22
53	66285	P	53	198261	0	2.75e-22
53	198261	P	53	205395	0	2.75e-22
48	59285	P	48	243029	0	2.81e-19
48	198395	P	48	243029	0	2.81e-19
40	60701	P	40	140213	0	1.84e-14
40	140213	P	40	199811	0	1.84e-14
39	86375	P	39	140224	0	7.37e-14
46	44059	P	46	57972	-3	1.84e-12
46	44059	P	46	197082	-3	1.84e-12
36	17034	P	36	280306	0	4.72e-12
34	140172	P	34	140172	0	7.55e-11
43	141544	P	43	247607	-3	9.59e-11
33	149858	P	33	164443	0	3.02e-10
32	277706	P	32	277706	0	1.21e-09
35	129936	P	35	213431	-1	1.98e-09
31	7864	P	31	186907	0	4.83e-09
37	178134	P	37	269533	-2	7.07e-09
30	48922	P	30	263461	0	1.93e-08
30	188032	P	30	263461	0	1.93e-08
35	142864	P	35	144324	-2	1.01e-07
32	45806	P	32	87237	-1	1.16e-07
33	140643	P	33	273950	-2	1.43e-06
30	44075	P	30	57972	-1	1.74e-06
30	44075	P	30	197082	-1	1.74e-06
30	65131	P	30	243027	-1	1.74e-06
30	140320	P	30	215776	-1	1.74e-06
30	142812	P	30	236511	-1	1.74e-06
30	204241	P	30	243027	-1	1.74e-06
35	43857	P	35	58185	-3	3.33e-06
35	43857	P	35	197295	-3	3.33e-06
32	178196	P	32	269466	-2	5.39e-06
32	219749	P	32	219749	-2	5.39e-06
32	219751	P	32	219751	-2	5.39e-06
34	161217	P	34	179416	-3	1.22e-05
31	60347	P	31	239429	-2	2.02e-05
31	199457	P	31	239429	-2	2.02e-05
31	72781	P	31	140217	-3	0.000586
31	140217	P	31	211891	-3	0.000586
30	43902	P	30	58145	-3	0.00212
30	43902	P	30	197255	-3	0.00212
30	140651	P	30	273945	-3	0.00212
24775	48042	F	24775	187152	0	0
55	38680	F	55	241570	-1	2.83e-21
43	38692	F	43	241582	0	2.88e-16
46	65868	F	46	83327	-1	6.21e-16
46	83327	F	46	204978	-1	6.21e-16
36	66047	F	36	83904	0	4.72e-12
36	83904	F	36	205157	0	4.72e-12
44	27832	F	44	170047	-3	2.57e-11
42	219381	F	42	236211	-3	3.57e-10
34	57555	F	34	86409	-1	7.7e-09
34	86409	F	34	196665	-1	7.7e-09
33	27847	F	33	170062	-2	1.43e-06
30	12950	F	30	280290	-1	1.74e-06
30	60700	F	30	86384	-1	1.74e-06
30	86384	F	30	199810	-1	1.74e-06
34	59299	F	34	65125	-3	1.22e-05
34	59299	F	34	204235	-3	1.22e-05
34	65125	F	34	198409	-3	1.22e-05
34	198409	F	34	204235	-3	1.22e-05
30	248845	F	30	248974	-2	7.56e-05
32	789	F	32	839	-3	0.000162
31	27774	F	31	170001	-3	0.000586
31	28500	F	31	273950	-3	0.000586
31	60706	F	31	72781	-3	0.000586
31	60706	F	31	211891	-3	0.000586
31	72781	F	31	199816	-3	0.000586
31	139497	F	31	212181	-3	0.000586
31	199816	F	31	211891	-3	0.000586
30	141001	F	30	214112	-3	0.00212

[truncated: 7 more sheets: Table S11, Table S12, Table S13, Table S14, Table S15, TableS16, Table S17]
